# Supplementary material for: The Effect of Portion Size Interventions on Energy Intake and Risk of Obesity in School-Aged Children: A Systematic Review and Meta-Analysis
Source: Nutrients. 2025 Sep 9;17(18):2911. doi: 10.3390/nu17182911 (PMC12472955; doi:10.3390/nu17182911)
Supplement: Supplementary file 1 [file nutrients-17-02911-s001.zip]

Archive with 1 entries (1 files):
- nutrients-3814727-supplementary.pdf
